# Supplementary material for: Duration of Perioperative Antibiotic Prophylaxis in Open Fractures: A Systematic Review and Critical Appraisal
Source: Antibiotics (Basel). 2022 Feb 23;11(3):293. doi: 10.3390/antibiotics11030293 (PMC8944527; doi:10.3390/antibiotics11030293)
Supplement: Supplementary file 1 [file antibiotics-11-00293-s001.zip]

Archive with 1 entries (1 files):
- antibiotics-1589556-supplementary.pdf
